# Supplementary material for: The N-Terminal Part of Drosophila CP190 Is a Platform for Interaction with Multiple Architectural Proteins
Source: Int J Mol Sci. 2023 Nov 2;24(21):15917. doi: 10.3390/ijms242115917 (PMC10648081; doi:10.3390/ijms242115917)
Supplement: Supplementary file 1 [file ijms-24-15917-s001.zip]

Archive with 1 entries (1 files):
- ijms-2673324-supplementary.pdf
